# Supplementary material for: Genomic, transcriptomic and metabolomic analyses of Amorphophallus albus provides insights into the evolution and resistance to southern blight pathogen
Source: Front Plant Sci. 2025 Feb 7;15:1518058. doi: 10.3389/fpls.2024.1518058 (PMC11842328; doi:10.3389/fpls.2024.1518058)
Supplement: Supplementary file 2 [file SupplementaryFile2.xls]

## Sheet: S1
	Table S1 Survey statistic results of the Amorphophallus albus genome
sample	K-mer	N K-mer	Used Base（Gb）	Genome_size (bp)	Heter Rate%	Repeat rate (%)	Depth(X)
Amorphophallus albus	25	863133208780	740.12	5723526782	2.08	76.13	129.31

## Sheet: S2
Table 2 Length and gap numbers in each chromosome of the genome assembly
Chromosome ID	Length (Mb)	Number of gaps
Chr_1	415.46 Mb	146
Chr_2	428.33 Mb	144
Chr_3	467.26 Mb	159
Chr_4	571.29 Mb	220
Chr_5	659.75 Mb	217
Chr_6	629.44 Mb	321
Chr_7	553.22 Mb	198
Chr_8	431.49 Mb	62
Chr_9	346.96 Mb	189
Chr_10	336.12 Mb	157
Chr_11	488.74 Mb	173
Chr_12	348.54 Mb	129
Chr_13	255.12 Mb	131
Total	5931.72Mb	2246

## Sheet: S3
Table S3Completeness of the genome assembly measured by Benchmarking Universal Single-Copy Orthologs (BUSCO)
Type	Proteins	Percentage (%)
Complete BUSCOs（C）	1569	97.21
Complete and single-copy BUSCOs(S)	1494	92.57
Complete and duplicated BUSCOs(D)	75	4.65
Fragmented BUSCOs(F)	11	0.68
Missing BUSCOs(M)	34	2.11
Total BUSCO groupssearched	1614	100
Database	Embryophyta_odb10

## Sheet: S4
Table S4 Statistics of Repeat sequence classification
	RepBase TEs		TE Proteins		De novo		Combined TEs
	Length (bp)	%in Genome	Length (bp)	%in Genome	Length (bp)	%in Genome	Length (bp)	%in Genome
DNA	68.410.433	1.15	10.288.222	0.17	93,355,024	1.57	147,630,807	2.49
LINE	40.029,325	0.67	30,453,881	0.51	60.075,467	1.01	82,392.240	1.39
SINE	180,786	0.00	0	0.00	0	0.00	180,786	0.00
LTR	874766109	14.74	1,012.705.348	17.06	2.631,687.146	44.34	3,481,717,708	58.66
Satellite	2.982.527	0.05	0	0.00	14,348	0.00	2.996,499	0.05
Simple_repeat	0	0.00	0	0.00	159,232	0.00	159,232	0.00
Other	3.724	0.00	0	0.00	0	0.00	3,724	0.00
Unknown	1,224,767	0.02	0	0.00	142.131.535	2.39	143,338,970	2.42
Total	978,736,651	16.49	1.053,420.104	17.75	2.896,541,151	48.80	3,788,719.587	63.83

## Sheet: S5
Table S5 Protein-coding genes predicted from the genome of Amorphophallus albus
	Gene set	protein coding geng number	Average geng length(bp)	Average CDS length(bp)	Average exons per gene	Average exon length(bp)	Average intron length(bp)
De novo	GlimmerHMM	486969	11706	1173	3.81	307.73	3748
	AUGUSTUS	473770	5621	1070	3.78	283.38	1639
Homolog	Spirodela polyrhiza	14724	16634	895,89	4.08	219.45	5106
	Amorphophallus Konjac	60422	9898	1064	3.56	298.97	3453
	Arabidopsis thaliana	43350	20695	1307	6.05	216.2	3843
	Selaginella moellendorffii	36475	24422	1385	6.04	229.47	4573
	Physcomitrium patens	37422	28804	1439	7.07	203.53	4508
Liftoff	Amorphophallus Konjac	2193	10072	1102	4.32	255.23	2703
	Spirodela polyrhiza	5788	943,52	581,43	2.03	287.09	353.18
Trans ORF	RNA-seq	13417	26705	1498	6.78	377.31	4177
BUSCO		1509	22632	1644	11.37	144.63	2024
MAKER		30437	16796	1010	4.55	340.06	4294
HiFAP		35155	12338	1028	4.15	348.38	3464

## Sheet: S6
Table S6 Functional annotation for the predicted genes
			Gene		mRNA
			Number	Percent(%)	Number	Percent(%)
Total			35155	100	48279	100
	Annotated		31139	88.58	43581	90.27
		NR	24875	89.68	36080	91.1
		Swissprot	16442	59.27	24460	61.76
		TrEMBL	25342	91.36	36679	92.61
		KOG	20324	73.27	29777	75.18
		TF	1491	5.38	2248	5.68
		InterPro	22400	80.75	32440	81.9
		GO	15521	55.95	23093	58.31
		KEGG_ALL	24516	88.38	35633	89.97
		KEGG_KO	10466	37.73	16022	40.45
		Pfam	20177	72.74	29066	73.39
	Unannotated		4016	11.42	4698	9.73

## Sheet: S7
Table S 7Functional annotation for the predicted genes
			Gene		mRNA
			Number	Percent(%)	Number	Percent(%)
Total			35155	100	48279	100
	Annotated		31139	88.58	43581	90.27
		NR	24875	89.68	36080	91.1
		Swissprot	16442	59.27	24460	61.76
		TrEMBL	25342	91.36	36679	92.61
		KOG	20324	73.27	29777	75.18
		TF	1491	5.38	2248	5.68
		InterPro	22400	80.75	32440	81.9
		GO	15521	55.95	23093	58.31
		KEGG_ALL	24516	88.38	35633	89.97
		KEGG_KO	10466	37.73	16022	40.45
		Pfam	20177	72.74	29066	73.39
	Unannotated		4016	11.42	4698	9.73

## Sheet: S8
Table S8 The number of homologous genes among different species
Species	Genes number	Unclustered genes	Genes in families	Family number	Unique families	Unique families genes	Common families	Common families genes	Single copy genes
A. albus	35,155	5,156	29,999	19,908	467	1,762	4,005	6,790	392
A. konjac	41,583	7,025	34,558	20,027	661	1,448	4,005	9,085	392
E. grandis	36,349	7.447	28,902	13,352	855	3,406	4,005	8,493	392
A. thaliana	27,562	3,951	23,611	12,820	766	2,867	4,005	7,568	392
O. sativa	28,738	3,673	25065	15,487	583	1,831	4,005	7.509	392
S. bicolor	34,118	7,982	26,136	15,833	943	2,775	4,005	7,517	392
P. trichocarpa	34,699	4,164	30,535	13,835	715	2,194	4,005	10,054	392
Z. marina	21,483	3,731	17,752	10,620	631	2,722	4,005	6,315	392
S. tuberosum	28,411	2,693	25,718	12,991	677	2,732	4.005	7,884	392
S. polyrhiza	20,530	11,416	9,114	7.948	174	408	4,005	4,678	392
P.patens	20.454	2.617	17,837	8,385	1,205	3,605	4,005	8,474	392

## Sheet: S9
Table S9 KEGG pathway enrichment diagrams of DEGs and DEMs
Phenylalanine, tyrosine and tryptophan biosynthesis			Plant hormone signal transduction			Phenylalanine metabolism			Phenylalanine, tyrosine and tryptophan biosynthesis
node1	node2	type	node1	node2	type	node1	node2	type	node1	node2	type
Aal_2G0000980	Phenylalanine, tyrosine and tryptophan biosynthesis	gene	Aal_5G0024820	Plant hormone signal transduction	gene	Aal_10G0016930	Phenylalanine metabolism	gene	Aal_2G0000980	Phenylalanine, tyrosine and tryptophan biosynthesis	gene
Aal_9G0014340	Phenylalanine, tyrosine and tryptophan biosynthesis	gene	Aal_10G0016190	Plant hormone signal transduction	gene	Aal_10G0016980	Phenylalanine metabolism	gene	Aal_9G0014340	Phenylalanine, tyrosine and tryptophan biosynthesis	gene
Aal_5G0020690	Phenylalanine, tyrosine and tryptophan biosynthesis	gene	Aal_10G0016180	Plant hormone signal transduction	gene	Aal_3G0022000	Phenylalanine metabolism	gene	Aal_5G0020690	Phenylalanine, tyrosine and tryptophan biosynthesis	gene
Aal_4G0024840	Phenylalanine, tyrosine and tryptophan biosynthesis	gene	Aal_9G0010040	Plant hormone signal transduction	gene	Aal_5G0020690	Phenylalanine metabolism	gene	Aal_4G0024840	Phenylalanine, tyrosine and tryptophan biosynthesis	gene
Aal_3G0019720	Phenylalanine, tyrosine and tryptophan biosynthesis	gene	Aal_1G0003350	Plant hormone signal transduction	gene	Aal_7G0022450	Phenylalanine metabolism	gene	Aal_3G0019720	Phenylalanine, tyrosine and tryptophan biosynthesis	gene
Aal_11G0013150	Phenylalanine, tyrosine and tryptophan biosynthesis	gene	Aal_5G0001550	Plant hormone signal transduction	gene	Aal_8G0004480	Phenylalanine metabolism	gene	Aal_11G0013150	Phenylalanine, tyrosine and tryptophan biosynthesis	gene
Aal_13G0006560	Phenylalanine, tyrosine and tryptophan biosynthesis	gene	Aal_4G0005930	Plant hormone signal transduction	gene	Aal_12G0004770	Phenylalanine metabolism	gene	Aal_13G0006560	Phenylalanine, tyrosine and tryptophan biosynthesis	gene
Aal_5G0006200	Phenylalanine, tyrosine and tryptophan biosynthesis	gene	Aal_4G0021590	Plant hormone signal transduction	gene	Aal_12G0004680	Phenylalanine metabolism	gene	Aal_5G0006200	Phenylalanine, tyrosine and tryptophan biosynthesis	gene
Aal_10G0005870	Phenylalanine, tyrosine and tryptophan biosynthesis	gene	Aal_5G0001560	Plant hormone signal transduction	gene	Aal_13G0011950	Phenylalanine metabolism	gene	Aal_10G0005870	Phenylalanine, tyrosine and tryptophan biosynthesis	gene
Aal_1G0001590	Phenylalanine, tyrosine and tryptophan biosynthesis	gene	Aal_9G0010050	Plant hormone signal transduction	gene	Aal_11G0013150	Phenylalanine metabolism	gene	Aal_1G0001590	Phenylalanine, tyrosine and tryptophan biosynthesis	gene
Aal_12G0006200	Phenylalanine, tyrosine and tryptophan biosynthesis	gene	Aal_6G0007570	Plant hormone signal transduction	gene	Aal_9G0013020	Phenylalanine metabolism	gene	Aal_12G0006200	Phenylalanine, tyrosine and tryptophan biosynthesis	gene
Aal_6G0009430	Phenylalanine, tyrosine and tryptophan biosynthesis	gene	Aal_9G0010340	Plant hormone signal transduction	gene	Aal_11G0014610	Phenylalanine metabolism	gene	Aal_6G0009430	Phenylalanine, tyrosine and tryptophan biosynthesis	gene
Aal_1G0001960	Phenylalanine, tyrosine and tryptophan biosynthesis	gene	Aal_4G0005060	Plant hormone signal transduction	gene	Aal_4G0030340	Phenylalanine metabolism	gene	Aal_1G0001960	Phenylalanine, tyrosine and tryptophan biosynthesis	gene
Aal_1G0017530	Phenylalanine, tyrosine and tryptophan biosynthesis	gene	Aal_9G0009790	Plant hormone signal transduction	gene	Aal_4G0005630	Phenylalanine metabolism	gene	Aal_1G0017530	Phenylalanine, tyrosine and tryptophan biosynthesis	gene
Aal_5G0047770	Phenylalanine, tyrosine and tryptophan biosynthesis	gene	Aal_6G0022440	Plant hormone signal transduction	gene	Aal_7G0010610	Phenylalanine metabolism	gene	Aal_5G0047770	Phenylalanine, tyrosine and tryptophan biosynthesis	gene
Aal_10G0003960	Phenylalanine, tyrosine and tryptophan biosynthesis	gene	Aal_2G0002800	Plant hormone signal transduction	gene	Aal_1G0001590	Phenylalanine metabolism	gene	Aal_10G0003960	Phenylalanine, tyrosine and tryptophan biosynthesis	gene
Aal_1G0014310	Phenylalanine, tyrosine and tryptophan biosynthesis	gene	Aal_4G0022570	Plant hormone signal transduction	gene	Aal_3G0009920	Phenylalanine metabolism	gene	Aal_1G0014310	Phenylalanine, tyrosine and tryptophan biosynthesis	gene
Aal_13G0016060	Phenylalanine, tyrosine and tryptophan biosynthesis	gene	Aal_7G0001850	Plant hormone signal transduction	gene	Aal_7G0009340	Phenylalanine metabolism	gene	Aal_13G0016060	Phenylalanine, tyrosine and tryptophan biosynthesis	gene
Aal_1G0006730	Phenylalanine, tyrosine and tryptophan biosynthesis	gene	Aal_13G0008290	Plant hormone signal transduction	gene	Aal_2G0009780	Phenylalanine metabolism	gene	Aal_1G0006730	Phenylalanine, tyrosine and tryptophan biosynthesis	gene
Aal_3G0021930	Phenylalanine, tyrosine and tryptophan biosynthesis	gene	Aal_4G0008090	Plant hormone signal transduction	gene	Aal_1G0006730	Phenylalanine metabolism	gene	Aal_3G0021930	Phenylalanine, tyrosine and tryptophan biosynthesis	gene
Aal_2G0000180	Phenylalanine, tyrosine and tryptophan biosynthesis	gene	Aal_4G0004790	Plant hormone signal transduction	gene	Aal_7G0020890	Phenylalanine metabolism	gene	Aal_2G0000180	Phenylalanine, tyrosine and tryptophan biosynthesis	gene
Aal_5G0039140	Phenylalanine, tyrosine and tryptophan biosynthesis	gene	Aal_5G0015570	Plant hormone signal transduction	gene	Aal_6G0003600	Phenylalanine metabolism	gene	Aal_5G0039140	Phenylalanine, tyrosine and tryptophan biosynthesis	gene
Aal_12G0006210	Phenylalanine, tyrosine and tryptophan biosynthesis	gene	Aal_11G0015460	Plant hormone signal transduction	gene	Aal_1G0013320	Phenylalanine metabolism	gene	Aal_12G0006210	Phenylalanine, tyrosine and tryptophan biosynthesis	gene
Aal_3G0001340	Phenylalanine, tyrosine and tryptophan biosynthesis	gene	Aal_5G0001580	Plant hormone signal transduction	gene	Aal_2G0001360	Phenylalanine metabolism	gene	Aal_3G0001340	Phenylalanine, tyrosine and tryptophan biosynthesis	gene
Aal_1G0013320	Phenylalanine, tyrosine and tryptophan biosynthesis	gene	Aal_9G0007740	Plant hormone signal transduction	gene	Aal_12G0012810	Phenylalanine metabolism	gene	Aal_1G0013320	Phenylalanine, tyrosine and tryptophan biosynthesis	gene
Aal_2G0001360	Phenylalanine, tyrosine and tryptophan biosynthesis	gene	Aal_2G0004830	Plant hormone signal transduction	gene	L-Tyrosine	Phenylalanine metabolism	metabolism	Aal_2G0001360	Phenylalanine, tyrosine and tryptophan biosynthesis	gene
Aal_3G0026170	Phenylalanine, tyrosine and tryptophan biosynthesis	gene	Aal_7G0030100	Plant hormone signal transduction	gene	Tyrosine	Phenylalanine metabolism	metabolism	Aal_3G0026170	Phenylalanine, tyrosine and tryptophan biosynthesis	gene
Aal_1G0000050	Phenylalanine, tyrosine and tryptophan biosynthesis	gene	Aal_8G0000280	Plant hormone signal transduction	gene				Aal_1G0000050	Phenylalanine, tyrosine and tryptophan biosynthesis	gene
Aal_6G0012570	Phenylalanine, tyrosine and tryptophan biosynthesis	gene	Aal_7G0030000	Plant hormone signal transduction	gene				Aal_6G0012570	Phenylalanine, tyrosine and tryptophan biosynthesis	gene
Aal_6G0033370	Phenylalanine, tyrosine and tryptophan biosynthesis	gene	Aal_2G0001160	Plant hormone signal transduction	gene				Aal_6G0033370	Phenylalanine, tyrosine and tryptophan biosynthesis	gene
Aal_9G0000140	Phenylalanine, tyrosine and tryptophan biosynthesis	gene	Aal_5G0001590	Plant hormone signal transduction	gene				Aal_9G0000140	Phenylalanine, tyrosine and tryptophan biosynthesis	gene
Aal_9G0000170	Phenylalanine, tyrosine and tryptophan biosynthesis	gene	Aal_12G0008640	Plant hormone signal transduction	gene				Aal_9G0000170	Phenylalanine, tyrosine and tryptophan biosynthesis	gene
			Aal_9G0002030	Plant hormone signal transduction	gene				Aal_3G0018600	Phenylalanine, tyrosine and tryptophan biosynthesis	gene
			Aal_5G0016280	Plant hormone signal transduction	gene				L-Tyrosine	Phenylalanine, tyrosine and tryptophan biosynthesis	metabolism
			Aal_7G0024590	Plant hormone signal transduction	gene				Fructose 1-phosphate	Phenylalanine, tyrosine and tryptophan biosynthesis	metabolism
			Aal_5G0014680	Plant hormone signal transduction	gene				Tyrosine	Phenylalanine, tyrosine and tryptophan biosynthesis	metabolism
			Aal_12G0006130	Plant hormone signal transduction	gene
			Aal_12G0011890	Plant hormone signal transduction	gene
			Aal_3G0000450	Plant hormone signal transduction	gene
			Aal_4G0026180	Plant hormone signal transduction	gene
			Aal_5G0001570	Plant hormone signal transduction	gene
			Aal_6G0027090	Plant hormone signal transduction	gene
			Aal_2G0015500	Plant hormone signal transduction	gene
			Aal_2G0008910	Plant hormone signal transduction	gene
			Aal_4G0019450	Plant hormone signal transduction	gene
			Aal_7G0001840	Plant hormone signal transduction	gene
			Aal_4G0019510	Plant hormone signal transduction	gene
			Aal_10G0007980	Plant hormone signal transduction	gene
			Aal_12G0007460	Plant hormone signal transduction	gene
			Aal_9G0011810	Plant hormone signal transduction	gene
			Aal_1G0015990	Plant hormone signal transduction	gene
			Aal_7G0004920	Plant hormone signal transduction	gene
			Aal_6G0027280	Plant hormone signal transduction	gene
			Aal_13G0008140	Plant hormone signal transduction	gene
			Aal_7G0004740	Plant hormone signal transduction	gene
			Aal_2G0001610	Plant hormone signal transduction	gene
			Aal_5G0010280	Plant hormone signal transduction	gene
			Aal_10G0002960	Plant hormone signal transduction	gene
			Aal_5G0034860	Plant hormone signal transduction	gene
			Aal_2G0004860	Plant hormone signal transduction	gene
			Aal_13G0008220	Plant hormone signal transduction	gene
			Aal_7G0026960	Plant hormone signal transduction	gene
			Aal_3G0000150	Plant hormone signal transduction	gene
			Aal_6G0014930	Plant hormone signal transduction	gene
			Aal_5G0041750	Plant hormone signal transduction	gene
			Aal_1G0004180	Plant hormone signal transduction	gene
			Aal_9G0016240	Plant hormone signal transduction	gene
			Aal_12G0001650	Plant hormone signal transduction	gene
			Aal_13G0001870	Plant hormone signal transduction	gene
			Aal_4G0022000	Plant hormone signal transduction	gene
			Aal_6G0023630	Plant hormone signal transduction	gene
			Aal_3G0005830	Plant hormone signal transduction	gene
			Aal_13G0007250	Plant hormone signal transduction	gene
			Aal_13G0008080	Plant hormone signal transduction	gene
			Aal_4G0008100	Plant hormone signal transduction	gene
			Aal_6G0014650	Plant hormone signal transduction	gene
			Aal_6G0014700	Plant hormone signal transduction	gene
			Aal_8G0020180	Plant hormone signal transduction	gene
			Aal_11G0010790	Plant hormone signal transduction	gene
			Aal_1G0015980	Plant hormone signal transduction	gene
			Aal_2G0010350	Plant hormone signal transduction	gene
			Aal_12G0006140	Plant hormone signal transduction	gene
			Aal_12G0006250	Plant hormone signal transduction	gene
			Aal_6G0016600	Plant hormone signal transduction	gene
			Aal_7G0017770	Plant hormone signal transduction	gene
			Aal_5G0028790	Plant hormone signal transduction	gene
			Aal_6G0029900	Plant hormone signal transduction	gene
			Aal_13G0007310	Plant hormone signal transduction	gene
			Aal_7G0014650	Plant hormone signal transduction	gene
			Aal_10G0006610	Plant hormone signal transduction	gene
			Aal_4G0013110	Plant hormone signal transduction	gene
			Aal_7G0002470	Plant hormone signal transduction	gene
			Aal_1G0017140	Plant hormone signal transduction	gene
			Aal_4G0004730	Plant hormone signal transduction	gene
			Aal_13G0008190	Plant hormone signal transduction	gene
			Aal_9G0011180	Plant hormone signal transduction	gene
			Aal_2G0003300	Plant hormone signal transduction	gene
			Aal_10G0016060	Plant hormone signal transduction	gene
			Aal_3G0004470	Plant hormone signal transduction	gene
			Aal_10G0015990	Plant hormone signal transduction	gene
			Aal_8G0000310	Plant hormone signal transduction	gene
			Aal_8G0003250	Plant hormone signal transduction	gene
			Aal_5G0021670	Plant hormone signal transduction	gene
			Aal_4G0004760	Plant hormone signal transduction	gene
			Aal_12G0005350	Plant hormone signal transduction	gene
			Aal_7G0018730	Plant hormone signal transduction	gene
			Aal_8G0001620	Plant hormone signal transduction	gene
			Aal_4G0024210	Plant hormone signal transduction	gene
			Aal_13G0007320	Plant hormone signal transduction	gene
			Aal_13G0011670	Plant hormone signal transduction	gene
			Aal_8G0017870	Plant hormone signal transduction	gene
			Aal_5G0027730	Plant hormone signal transduction	gene
			Aal_10G0002950	Plant hormone signal transduction	gene
			Aal_5G0028900	Plant hormone signal transduction	gene
			Aal_9G0011270	Plant hormone signal transduction	gene
			Aal_3G0014240	Plant hormone signal transduction	gene
			Aal_6G0023440	Plant hormone signal transduction	gene
			Aal_12G0009810	Plant hormone signal transduction	gene
			Aal_12G0015480	Plant hormone signal transduction	gene
			Aal_4G0005040	Plant hormone signal transduction	gene
			Aal_5G0019460	Plant hormone signal transduction	gene
			Aal_13G0016210	Plant hormone signal transduction	gene
			Aal_5G0040750	Plant hormone signal transduction	gene
			Aal_4G0004810	Plant hormone signal transduction	gene
			Aal_9G0005190	Plant hormone signal transduction	gene
			Aal_9G0003430	Plant hormone signal transduction	gene
			Aal_5G0002190	Plant hormone signal transduction	gene
			Aal_13G0008250	Plant hormone signal transduction	gene
			Aal_1G0016170	Plant hormone signal transduction	gene
			Aal_1G0002930	Plant hormone signal transduction	gene
			Aal_1G0001190	Plant hormone signal transduction	gene
			Aal_1G0000510	Plant hormone signal transduction	gene
			Aal_13G0021000	Plant hormone signal transduction	gene
			Aal_12G0005040	Plant hormone signal transduction	gene
			Aal_5G0049490	Plant hormone signal transduction	gene
			Aal_4G0026220	Plant hormone signal transduction	gene
			Aal_9G0003600	Plant hormone signal transduction	gene
			Aal_5G0001600	Plant hormone signal transduction	gene
			Aal_3G0010460	Plant hormone signal transduction	gene
			Aal_10G0013910	Plant hormone signal transduction	gene
			Aal_4G0028230	Plant hormone signal transduction	gene
			Aal_7G0004760	Plant hormone signal transduction	gene
			Aal_2G0015430	Plant hormone signal transduction	gene
			Aal_7G0023220	Plant hormone signal transduction	gene
			Aal_13G0008740	Plant hormone signal transduction	gene
			Aal_9G0019900	Plant hormone signal transduction	gene
			Aal_7G0027250	Plant hormone signal transduction	gene
			Aal_4G0005050	Plant hormone signal transduction	gene
			Aal_7G0022360	Plant hormone signal transduction	gene
			Aal_9G0017320	Plant hormone signal transduction	gene
			Aal_2G0014250	Plant hormone signal transduction	gene
			Aal_9G0008140	Plant hormone signal transduction	gene
			Aal_7G0014230	Plant hormone signal transduction	gene
			Aal_2G0002630	Plant hormone signal transduction	gene
			Aal_5G0025300	Plant hormone signal transduction	gene
			Aal_13G0015590	Plant hormone signal transduction	gene
			Aal_3G0018310	Plant hormone signal transduction	gene
			Aal_9G0011190	Plant hormone signal transduction	gene
			Aal_5G0005400	Plant hormone signal transduction	gene
			Aal_13G0020980	Plant hormone signal transduction	gene
			Aal_11G0006860	Plant hormone signal transduction	gene
			Aal_13G0008070	Plant hormone signal transduction	gene
			Aal_12G0016730	Plant hormone signal transduction	gene
			Aal_5G0000650	Plant hormone signal transduction	gene
			Aal_11G0015520	Plant hormone signal transduction	gene
			Aal_9G0002760	Plant hormone signal transduction	gene
			Aal_12G0012360	Plant hormone signal transduction	gene
			Aal_9G0015960	Plant hormone signal transduction	gene
			Aal_9G0015210	Plant hormone signal transduction	gene
			Aal_11G0013200	Plant hormone signal transduction	gene
			Aal_13G0008050	Plant hormone signal transduction	gene
			Aal_5G0005820	Plant hormone signal transduction	gene
			Aal_3G0000890	Plant hormone signal transduction	gene
			Aal_9G0022360	Plant hormone signal transduction	gene
			Aal_5G0009060	Plant hormone signal transduction	gene
			Aal_13G0008260	Plant hormone signal transduction	gene
			Aal_9G0013060	Plant hormone signal transduction	gene
			Aal_4G0007510	Plant hormone signal transduction	gene
			Aal_5G0037240	Plant hormone signal transduction	gene
			Aal_2G0002620	Plant hormone signal transduction	gene
			Aal_12G0009260	Plant hormone signal transduction	gene
			Aal_9G0023270	Plant hormone signal transduction	gene
			Aal_1G0004140	Plant hormone signal transduction	gene
			Aal_13G0008130	Plant hormone signal transduction	gene
			Aal_9G0002930	Plant hormone signal transduction	gene
			Aal_3G0000010	Plant hormone signal transduction	gene
			Aal_5G0014690	Plant hormone signal transduction	gene
			Aal_6G0012140	Plant hormone signal transduction	gene
			Aal_11G0013630	Plant hormone signal transduction	gene
			Aal_6G0007450	Plant hormone signal transduction	gene
			Aal_3G0005260	Plant hormone signal transduction	gene
			Aal_9G0013300	Plant hormone signal transduction	gene
			Aal_3G0001390	Plant hormone signal transduction	gene
			Aal_3G0022240	Plant hormone signal transduction	gene
			Aal_4G0020080	Plant hormone signal transduction	gene
			Aal_13G0008020	Plant hormone signal transduction	gene
			Aal_8G0002270	Plant hormone signal transduction	gene
			Aal_4G0020100	Plant hormone signal transduction	gene
			Aal_6G0020690	Plant hormone signal transduction	gene
			Aal_10G0000930	Plant hormone signal transduction	gene
			Aal_2G0016130	Plant hormone signal transduction	gene
			Aal_7G0003930	Plant hormone signal transduction	gene
			Aal_4G0003840	Plant hormone signal transduction	gene
			Aal_6G0012950	Plant hormone signal transduction	gene
			Aal_9G0014060	Plant hormone signal transduction	gene
			Aal_4G0012260	Plant hormone signal transduction	gene
			Aal_2G0016370	Plant hormone signal transduction	gene
			Aal_5G0042460	Plant hormone signal transduction	gene
			Aal_3G0005290	Plant hormone signal transduction	gene
			Aal_13G0004360	Plant hormone signal transduction	gene
			Aal_12G0016340	Plant hormone signal transduction	gene
			Aal_2G0005410	Plant hormone signal transduction	gene
			Aal_7G0006740	Plant hormone signal transduction	gene
			Aal_4G0004780	Plant hormone signal transduction	gene
			Aal_6G0000450	Plant hormone signal transduction	gene
			Aal_4G0009680	Plant hormone signal transduction	gene
			Aal_13G0000560	Plant hormone signal transduction	gene
			Aal_2G0016250	Plant hormone signal transduction	gene
			Aal_3G0006190	Plant hormone signal transduction	gene
			Aal_13G0011810	Plant hormone signal transduction	gene
			Aal_9G0023050	Plant hormone signal transduction	gene
			Aal_9G0011230	Plant hormone signal transduction	gene
			Aal_9G0010580	Plant hormone signal transduction	gene
			Aal_6G0020650	Plant hormone signal transduction	gene
			Aal_8G0001390	Plant hormone signal transduction	gene
			Aal_6G0007110	Plant hormone signal transduction	gene
			Aal_4G0027000	Plant hormone signal transduction	gene
			Aal_6G0017460	Plant hormone signal transduction	gene
			Aal_5G0041540	Plant hormone signal transduction	gene
			Aal_5G0046710	Plant hormone signal transduction	gene
			Aal_8G0020560	Plant hormone signal transduction	gene
			Aal_3G0002100	Plant hormone signal transduction	gene
			Aal_9G0001130	Plant hormone signal transduction	gene
			Aal_13G0012180	Plant hormone signal transduction	gene
			Aal_7G0005300	Plant hormone signal transduction	gene
			Aal_5G0006370	Plant hormone signal transduction	gene
			Aal_12G0008370	Plant hormone signal transduction	gene
			Aal_3G0026130	Plant hormone signal transduction	gene
			Aal_3G0020270	Plant hormone signal transduction	gene
			Aal_3G0015130	Plant hormone signal transduction	gene
			Aal_8G0019750	Plant hormone signal transduction	gene
			Aal_5G0013050	Plant hormone signal transduction	gene
			Aal_3G0000940	Plant hormone signal transduction	gene
			Aal_5G0037310	Plant hormone signal transduction	gene
			Aal_5G0006360	Plant hormone signal transduction	gene
			Aal_9G0012960	Plant hormone signal transduction	gene
			Aal_6G0001990	Plant hormone signal transduction	gene
			Aal_1G0013740	Plant hormone signal transduction	gene
			Aal_6G0017470	Plant hormone signal transduction	gene
			Aal_7G0027100	Plant hormone signal transduction	gene
			Aal_7G0005500	Plant hormone signal transduction	gene
			Aal_8G0018720	Plant hormone signal transduction	gene
			Aal_6G0027760	Plant hormone signal transduction	gene
			Aal_10G0013640	Plant hormone signal transduction	gene
			Aal_13G0006500	Plant hormone signal transduction	gene
			Aal_7G0023480	Plant hormone signal transduction	gene
			Aal_9G0000210	Plant hormone signal transduction	gene
			Aal_2G0001330	Plant hormone signal transduction	gene
			Aal_2G0017480	Plant hormone signal transduction	gene
			Aal_13G0003760	Plant hormone signal transduction	gene
			Aal_4G0028850	Plant hormone signal transduction	gene
			Aal_7G0026990	Plant hormone signal transduction	gene
			Aal_11G0012420	Plant hormone signal transduction	gene
			Aal_13G0010290	Plant hormone signal transduction	gene
			Aal_8G0009680	Plant hormone signal transduction	gene
			Aal_5G0002700	Plant hormone signal transduction	gene
			Aal_9G0002890	Plant hormone signal transduction	gene
			Aal_10G0011840	Plant hormone signal transduction	gene
			Aal_12G0009980	Plant hormone signal transduction	gene
			Aal_5G0037840	Plant hormone signal transduction	gene
			Aal_11G0001270	Plant hormone signal transduction	gene
			Aal_5G0015550	Plant hormone signal transduction	gene
			Aal_4G0028880	Plant hormone signal transduction	gene
			Aal_6G0015820	Plant hormone signal transduction	gene
			Aal_12G0006260	Plant hormone signal transduction	gene
			Aal_5G0013310	Plant hormone signal transduction	gene
			Aal_1G0001670	Plant hormone signal transduction	gene
			Aal_8G0014700	Plant hormone signal transduction	gene
			Aal_3G0014510	Plant hormone signal transduction	gene
			Aal_3G0003330	Plant hormone signal transduction	gene
			Aal_9G0002730	Plant hormone signal transduction	gene
			Aal_7G0027790	Plant hormone signal transduction	gene
			Aal_8G0012960	Plant hormone signal transduction	gene
			Aal_9G0000510	Plant hormone signal transduction	gene
			Aal_10G0017710	Plant hormone signal transduction	gene
			Aal_7G0004750	Plant hormone signal transduction	gene
			Aal_4G0028960	Plant hormone signal transduction	gene
			Aal_6G0003470	Plant hormone signal transduction	gene
			Aal_3G0025100	Plant hormone signal transduction	gene
			Aal_2G0001580	Plant hormone signal transduction	gene
			trans-zeatin	Plant hormone signal transduction	metabolism
